# Supplementary material for: Global folate deficiency among adolescent girls: A systematic review and meta-analysis
Source: PLoS One. 2026 Apr 20;21(4):e0346599. doi: 10.1371/journal.pone.0346599 (PMC13094969; doi:10.1371/journal.pone.0346599)
Supplement: S2 File — (XLSX) [file pone.0346599.s002.xlsx]

## Sheet: Sheet1
S.no	Author	Year	Study design	Country	WHO Region	Study setting	Publication type	Samplingmethod	Diagnostic criteria	Cut-off values	Laboratory technique	Age range	mean of age	Response Rate	calculated sample size(N)	sample size	Prevalence	P	q	seofP	LnP
1	Abdelrahim II et al.	2009	Cross-sectional	Sudan	African Region	School-based	Peer-reviewed article	Not specified	Serum folate concentration	<3 ng/ml	Immunofluorescent assay (IMMULITE, SIEMENS)	11–18 years	13.9 ± 1.2	100	186	186	69	0.69	0.31	0.0339116	-0.371064
2	Ahmed F et al.	2008	Cross-sectional	Bangladesh	South-East Asia	School-based	Peer-reviewed article	Not specified	RBC folic acid concentration	<317 nmol/l	Red blood cell folate assay	14–18 years	Not reported	not specified	not reprted	310	25	0.25	0.75	0.0245935	-1.38629
3	Awasthi S et al.	2022	Cross-sectional	India	South-East Asia	Community-based	Peer-reviewed article	Random sampling	Serum folate concentration	<3 ng/mL	Chemiluminescent Microparticle Immunoassay (CMIA, Abbott Architect)	12–16 yrs	Not reported	not specified	not reprted	1193	53.3	0.533	0.467	0.0144445	-0.629234
4	Bansal PG et al.	2015	Cross-sectional	India	South-East Asia	Community-based	Peer-reviewed article	Non-random sampling	Serum folate concentration	<4 ng/mL	Chemiluminescence	11–18 yrs	13.5 ± 2.1 years	64.7	1228	794	5	0.05	0.95	0.00773458	-2.99573
5	Basiry M et al.	2024	Cross-sectional	Afghanistan	Eastern Mediterranean	School-based	Peer-reviewed article	Random sampling	Serum folate concentration	<3 ng/ml	ELISA (Enzyme-Linked Immunosorbent Assay)	11–18 years	Not reported	not specified	not reprted	380	7.4	0.074	0.926	0.0134286	-2.60369
6	Clark et al.	1987	longitudinal study	USA	Americas	Community-based	Peer-reviewed article	Not specified	RBC folate concentration	< 140 ng/mL (317 nmol/L)	Microbiological assay with Lactobacillus casei	12, 14, and 16 years	Not reported	100	103	103	47.6	0.476	0.524	0.0492097	-0.742337
7	Daniel Jr WA et al.	1975	Cross-sectional	USA	Americas	Community-based	Peer-reviewed article	Non-random sampling	Serum folate concentration	<2 ng/mL	Lactobacillus casei microbiological assay	12–17 years	Not reported	not specified	not reprted	169	4.7	0.047	0.953	0.0162799	-3.05761
8	de Lanerolle-Dias et al.	2012	Cross-sectional	Sri Lanka	South-East Asia	Community-based	Peer-reviewed article	Random sampling	Serum folate concentration	<3 µg/L	Radioisotopic assay (SimulTRAC-SNBMP Biomedicals)	15–19 years	17.5 ± 1.2 years	97.9	613	600	28	0.28	0.72	0.0183303	-1.27297
9	Demuyakor ME et al.	2023	Cross-sectional	Bangladesh	South-East Asia	School-based	Peer-reviewed article	Random sampling	Serum folate concentration	< 7 nmol/L;	Microbiological assay (5MeTHF-specific)	10–19 years	Not reported	85	1836	2159	3	0.03	0.97	0.0036713	-3.50656
10	Dhurde VS et al.	2024	Cross-sectional	India	South-East Asia	School-based	Peer-reviewed article	Random sampling	Serum folate concentration	<4 ng/mL	Electrochemiluminescence immunoassay (Roche Cobas e411)	14–19 years	Not reported	69.73	304	212	1.4	0.014	0.986	0.00806928	-4.2687
11	Doshi et al.	2024	cross-sectional	India	South-East Asia	School-based	Peer-reviewed article	Not specified	RBC folate concentration	< 151 ng/mL	Not specified	10_19	12.3 years	100	500	500	33.3	0.333	0.667	0.0210766	-1.09961
12	EPHI	2023	Cross-sectional	Ethiopia	African Region	Community-based	Government report	Random sampling	Serum folate concentration	<3 ng/ml	Not specified	10–19 years	Not reported	not specified	not reprted	2399	35	0.35	0.65	0.00973813	-1.04982
13	Ercan S et al.	2018	Retrospective	Turkey	Europe	Hospital based	Peer-reviewed article	Non-random sampling	Serum folate concentration	<3 ng/ml	Chemiluminescent immunoassay (Roche Cobas e411)	12–17 years	Not reported	100	55	55	1.8	0.018	0.982	0.0179271	-4.01738
14	Htet MK et al.	2016	Cross-sectional	Myanmar	South-East Asia	School-based	Peer-reviewed article	Non-random sampling	Serum folate concentration	<6.8 nmol/L	Microbiological assay (Lactobacillus rhamnosus)	13–19 yrs	15.9 ± 1.2yrs	96.7	402	389	39.3	0.393	0.607	0.0247637	-0.933946
15	Jani R. et al.	2015	Cross-sectional	India	South-East Asia	School-based	Peer-reviewed article	Non-random sampling	RBC folate concentration	<340 nmol/L	Radioimmunoassay (Dual Count Solid Phase No Boil)	10–17 yrs	14.0 ± 1.3 yrs	85.5	262	224	47.3	0.473	0.527	0.0333589	-0.74866
16	Karakaş NM et al.	2021	Retrospective	Turkey	Europe	Hospital based	Peer-reviewed article	Not specified	Serum folate concentration	<4 ng/mL	Chemiluminescence immunoassay	10–18 yrs	13.84 6 ± 0.9	100	624	624	36.2	0.362	0.638	0.0192385	-1.01611
17	Kumar KJ et al.	2020	Cross-sectional	India	South-East Asia	School-based	Peer-reviewed article	Probability sampling	Serum folate concentration	<2.7 ng/ml	ECLIA (Cobas E601E4)	14–16 yrs	Not reported	100	100	100	19	0.19	0.81	0.0392301	-1.66073
18	Liebman M	1985	Cross-sectional	USA	Americas	Community based	Peer-reviewed article	Convenience sampling	RBC folate concentration	<140 ng/ml	Radioassay (125I kit, Becton Dickinson)	14 & 16 yrs	Not reported	98	93	91	32	0.32	0.68	0.0489	-1.13943
19	Monge-Rojas et al.	2005	Cross-sectional	Costa Rica	Americas	Community based	Peer-reviewed article	Convenience sampling	Serum folate concentration	<6.8 nmol/L	Solid Phase No Boil Dual 12 count kit (DPC)	10–16 yrs	12.0 ± 1.3 yrs	100	49	49	53.3	0.533	0.467	0.0712728	-0.629234
20	Öner et al.	2006	Cross-sectional	Turkey	Europe	School-based	Peer-reviewed article	Random sampling	Serum folate concentration	<3 ng/ml	Chemiluminescent enzyme-labeled immunometric assay (Immulite kit)	12–17 yrs	Not reported	97.1	725	704	16.3	0.163	0.837	0.013921	-1.81401
21	Reiter LA et al.	1987	Cross-sectional	USA	Americas	Community-based	Peer-reviewed article	Non-random sampling	Serum folate concentration	<3.0 ng/ml	Not specified	12_14	Not reported	not specified	not reprted	39	3	0.03	0.97	0.0273158	-3.50656
22	Saxena R et al.	2021	Cross-sectional	Bangladesh	South-East Asia	Community-based	Peer-reviewed article	Random sampling	RBC folate concentration	<317 nmol/L	Radioprotein-binding assay (SimulTRAC-S)	14–16 yrs	14.6 ± 0.7 yrs	87.9	659	579	17	0.17	0.83	0.0156108	-1.77196
23	Shalini T et al.	2023	Cross-sectional	India	South-East Asia	Community-based	Peer-reviewed article	Random sampling	RBC folate concentration	<151 ng/mL,	Chemiluminescence immunoassay (Siemens Centaur)	10–19 yrs	14.3 yrs± 0.1 yrs	100	13621	13621	32.9	0.329	0.671	0.00402582	-1.1117
24	Thoradeniya T et al.	2006	Cross-sectional	Sri Lanka	South-East Asia	Community-based	Peer-reviewed article	Random sampling	Serum folate concentration	<3 ng/mL	Competitive protein binding assay (SimulTRAC SNB radioassay)	15–18.9 yrs	17 ±1·32 yrs	96	600	277	45.1	0.451	0.549	0.0298975	-0.796288
25	Tsui JC et al.	1990	Cross-sectional	USA	Americas	School-based	Peer-reviewed article	Not specified	Serum folate concentration	Not specified	immunoassay system	12–15 yrs	Not reported	100	164	164	40	0.4	0.6	0.0382546	-0.916291
26	VanderJagt DJ et al.	2000	Cross-sectional	Nigeria	African Region	Community-based	Peer-reviewed article	Not specified	Serum folate concentration	<6.8 nmol/L	Competitive protein-binding radioassay (SimulTRAC SNB)	12–16 yrs	Not reported	100	162	162	2.4	0.024	0.976	0.0120247	-3.7297

## Sheet: Sheet2
r	Abdelrahim II et al.	Serum folate concentration	<3 ng/ml	Immunofluorescent assay (IMMULITE, SIEMENS)
2	Ahmed F et al.	RBC folic acid concentration	<317 nmol/l	Red blood cell folate assay
3	Awasthi S et al.	Serum folate concentration	<3 ng/mL	Chemiluminescent Microparticle Immunoassay (CMIA, Abbott Architect)
4	Bansal PG et al.	Serum folate concentration	<4 ng/mL	Chemiluminescence
5	Basiry M et al.	Serum folate concentration	<3 ng/ml	ELISA (Enzyme-Linked Immunosorbent Assay)
6	Daniel Jr WA et al.	Plasma folate concentration	<2 ng/mL	Lactobacillus casei microbiological assay
7	de Lanerolle-Dias et al.	Serum folate concentration	<3 µg/L	Radioisotopic assay (SimulTRAC-SNBMP Biomedicals)
8	Demuyakor ME et al.	Serum folate concentration	< 7 nmol/L;	Microbiological assay (5MeTHF-specific)
9	Dhurde VS et al.	Serum folate concentration	<4 ng/mL	Electrochemiluminescence immunoassay (Roche Cobas e411)
10	EPHI	Serum folate concentration	<3 ng/ml	Not specified
11	Ercan S et al.	Serum folate concentration	<3 ng/ml	Chemiluminescent immunoassay (Roche Cobas e411)
12	Htet MK et al.	Serum folate concentration	<6.8 nmol/L	Microbiological assay (Lactobacillus rhamnosus)
13	Jani R. et al.	RBC folate concentration	<340 nmol/L	Radioimmunoassay (Dual Count Solid Phase No Boil)
14	Karakaş NM et al.	Serum folate concentration	<4 ng/mL	Chemiluminescence immunoassay
15	Kumar KJ et al.	Serum folate concentration	<2.7 ng/ml	ECLIA (Cobas E601E4)
16	Liebman M	RBC folate concentration	<140 ng/ml	Radioassay (125I kit, Becton Dickinson)
17	Monge-Rojas et al.	Serum folate concentration	<6.8 nmol/L	Solid Phase No Boil Dual 12 count kit (DPC)
18	Öner et al.	Serum folate concentration	<3 ng/ml	Chemiluminescent enzyme-labeled immunometric assay (Immulite kit)
19	Reiter LA et al.	Serum folate concentration	<3.0 ng/ml	Not specified
20	Saxena R et al.	RBC folate concentration	<317 nmol/L	Radioprotein-binding assay (SimulTRAC-S)
21	Shalini T et al.	RBC folate concentration	<151 ng/mL,	Chemiluminescence immunoassay (Siemens Centaur)
22	Thoradeniya T et al.	Serum folate concentration	<3 ng/mL	Competitive protein binding assay (SimulTRAC SNB radioassay)
23	Tsui JC et al.	Serum folate concentration	Not specified	immunoassay system
24	VanderJagt DJ et al.	Serum folate concentration	<6.8 nmol/L	Competitive protein-binding radioassay (SimulTRAC SNB)
